# Supplementary material for: Glutathione-Stabilized Copper Nanoclusters as a Switch-Off Fluorescent Sensor for Sensing of Quercetin in Tea Samples
Source: Foods. 2025 Aug 6;14(15):2750. doi: 10.3390/foods14152750 (PMC12345651; doi:10.3390/foods14152750)
Supplement: Supplementary file 1 [file foods-14-02750-s001.zip]

Archive with 1 entries (1 files):
- foods-3747267-supplementary.pdf
